# Supplementary material for: Rapid DNA unwinding accelerates genome editing by engineered CRISPR-Cas9
Source: Cell. Author manuscript; Available in PMC 2024 Dec 19. (PMC11658890; doi:10.1016/j.cell.2024.04.031)
Supplement: Table S3. Recombinant DNA, related to STAR Methods. [file NIHMS2038436-supplement-Table_S3__Recombinant_DNA__related_to_STAR_Methods_.xlsx]

## Sheet: Sheet1
Recombinant DNA	source	identifier
pARE110 His-CL7 MBP dWTGeoCas9	This paper	Addgene#216298
pARE112 His-CL7 MBP diGeoCas9(dR1W1)	This paper	Addgene#216299
2NLS-GeoCas9(R1W1)-2NLS	Chen and Han9	Addgene#216301
2NLS-GeoCas9(WT)-2NLS	Chen and Han9	N/A
2NLS-GeoCas9(R1)-2NLS	Chen and Han9	N/A
pARE117 2NLS-GeoCas9(KGR)-2NLS	This paper	N/A
Wildtype Nme2Cas9	This paper	N/A
Nme2Cas9(v1)	This paper	N/A
iNme2Cas9	This paper	Addgene# 216300
Nme2Cas9(C-NR)	This paper	N/A
Nme2Cas9(T-NR)	This paper	N/A
Wildtype SpyCas9	This paper	N/A
SpyCas9(V1)	This paper	N/A
eNme2-T.1-ABE8e	Haung et al.27	Addgene#185668
eNme2-C-ABE8e	Haung et al.27	Addgene#185667
