# Supplementary material for: Rapid DNA unwinding accelerates genome editing by engineered CRISPR-Cas9
Source: Cell. Author manuscript; Available in PMC 2024 Dec 19. (PMC11658890; doi:10.1016/j.cell.2024.04.031)
Supplement: Table S2. Oligonucleotides, related to STAR Methods. [file NIHMS2038436-supplement-Table_S2__Oligonucleotides__related_to_STAR_Methods_.xlsx]

## Sheet: Sheet1
Name	Sequence	Purpose
doARE781	TCGTCGGCAGCGTCAGATGTGTATAAGAGACAGcTCATAAGCAGTTTTTTAAACACTGCATTCTAG	generation of library fragment for PAM depletion assay
doARE782	GTCTCGTGGGCTCGGAGATGTGTATAAGAGACAGGTGAATAAGTGTGCTATGTACCATAAGCGTTACCAGAGTGCGTAGTTGATAGTCTACTGACGACTA	generation of library fragment for PAM depletion assay
doARE783	GTCTCGTGGGCTCGGAGA	generation of library fragment for PAM depletion assay
doARE793	CTCATAAGCAGTTTTTTAAACACTGCATTCTAGTTGTGGTTTTTTNNNNCGAGTTTCGATGCTGTGCATTTCATAGTCGTCAGTAGACTATCAACTACGC	generation of library fragment for PAM depletion assay
doARE825	TCTGCAGACATGATAAGATACATTGATGAGTTTGGAGAttgtagttgtactccagcttgA	2AP assay target strand with no reporter
doARE826	Tcaagctggagtacaactac/i2AmPr//i2AmPr/TCTCCAAACTCATCAATGTATCTTATCATGTCTGCAGA	2AP assay non-target strand with reporter at positions 1 and 2
doARE827	Tcaagctggagtac/i2AmPr//i2AmPr/ctacaaTCTCCAAACTCATCAATGTATCTTATCATGTCTGCAGA	2AP assay non-target strand with reporter at positions 7 and 8
doARE828	Tc/i2AmPr//i2AmPr/gctggagtacaactacaaTCTCCAAACTCATCAATGTATCTTATCATGTCTGCAGA	2AP assay non-target strand with reporter at positions 19 and 20
doARE791	GCATTTTTTTCACTGCATTCTAGTTGTGGTTTGTCCAAACTCATCAATGTA	target DNA for CyoEM ternary complex
doARE792	TACATTGATGAGTTTGGACAAACCACAACTAGAATGCAGTGAAAAAAATGC	target DNA for CyoEM ternary complex
roARE062	CACUGCAUUCUAGUUGUGGUUGUCAUAGUUCCCCUGAGAAAUCAGGGUUACUAUGAUAAGGGCUUUCUGCCUAAGGCAGACUGACCCGCGGCGUUGGGGAUCGCCUGUCGCCCGCUUUUGGCGGGCAUUCCCCAUCCUU	sgRNA targeting guide for CryoEM and in vitro cleavage assays
roARE063	CAAGCUGGAGUACAACUACAAGUCAUAGUUCCCCUGAGAAAUCAGGGUUACUAUGAUAAGGGCUUUCUGCCUAAGGCAGACUGACCCGCGGCGUUGGGGAUCGCCUGUCGCCCGCUUUUGGCGGGCAUUCCCCAUCCUU	sgRNA targeting guide for 2AP assay
roARE064	acgacuucuucaaguccgccaGUCAUAGUUCCCCUGAGAAAUCAGGGUUACUAUGAUAAGGGCUUUCUGCCUAAGGCAGACUGACCCGCGGCGUUGGGGAUCGCCUGUCGCCCGCUUUUGGCGGGCAUUCCCCAUCCUU	sgRNA non-targeting guide for 2AP assay
doARE784	/56-FAM/TCTGCAGACATGATAAGATACATTGATGAGTTTGGAGAAACCACAACTAGAATGCAGTGA	targeting FAM labeled DNA oligo for PAM 5’-N4CAAA-3’ substrate in DNA melting, non-cognate PAM comparison, and reduced magnesium assays
doARE785	TCACTGCATTCTAGTTGTGGTTTCTCCAAACTCATCAATGTATCTTATCATGTCTGCAGA	targeting DNA oligo for PAM 5’-N4CAAA-3’ substrate in DNA melting assay, non-cognate PAM comparison, and reduced magnesium assays
doARE811	/56-FAM/TCTGCAGACATGATAAGATACATTGATGAGTTTGGAGAttTAGTCTGATCTTGTAAGTGA	non-targeting FAM labeled DNA oligo for PAM 5’-N4CAAA-3’ substrate in DNA melting, non-cognate PAM comparison, and reduced magnesium assays
doARE787	TCACTTACAAGATCAGACTAaaTCTCCAAACTCATCAATGTATCTTATCATGTCTGCAGA	non-targeting DNA oligo for PAM 5’-N4CAAA-3’ substrate in DNA melting assay, non-cognate PAM comparison, and reduced magnesium assays
doARE791	/56-FAM/TCTGCAGACATGATAAGATACATTGATGAGTTTcGAGAAACCACAACTAGAATGCAGTGA	targeting FAM labeled DNA oligo for PAM 5’-N4GAAA-3’ substrate in DNA melting assay
doARE792	TCACTGCATTCTAGTTGTGGTTTCTCgAAACTCATCAATGTATCTTATCATGTCTGCAGA	targeting DNA oligo for PAM 5’-N4GAAA-3’ substrate in DNA melting assay
doARE793	/56-FAM/TCTGCAGACATGATAAGATACATTGATGAGTTTcGAGAttTAGTCTGATCTTGTAAGTGA	non-targeting FAM labeled DNA oligo for PAM 5’-N4GAAA-3’ substrate in DNA melting assay
doARE794	TCACTTACAAGATCAGACTAaaTCTCgAAACTCATCAATGTATCTTATCATGTCTGCAGA	non-targeting DNA oligo for PAM 5’-N4GAAA-3’ substrate in DNA melting assay
doARE803	TCACTGCATTCTAGTTGTGGaaTCTCgAAACTCATCAATGTATCTTATCATGTCTGCAGA	non-targeting FAM labeled DNA oligo for PAM 5’-N4GAAA-3’ substrate with 2 bp mm in DNA melting assay
doARE804	TCACTTACAAGATCAGACTAttTCTCgAAACTCATCAATGTATCTTATCATGTCTGCAGA	non-targeting DNA oligo for PAM 5’-N4GAAA-3’ substrate with 2 bp mm in DNA melting assay
doARE797	/56-FAM/TCTGCAGACATGATAAGATACATTGATGAGTTgcGAGAAACCACAACTAGAATGCAGTGA	targeting FAM labeled DNA oligo for PAM 5’-N4GCAA-3’ substrate in non-cognate PAM comparison assay
doARE798	TCACTGCATTCTAGTTGTGGTTTCTCgcAACTCATCAATGTATCTTATCATGTCTGCAGA	targeting DNA oligo for PAM 5’-N4GCAA-3’ substrate in non-cognate PAM comparison assay
doARE799	/56-FAM/TCTGCAGACATGATAAGATACATTGATGAGTTTAGAGAAACCACAACTAGAATGCAGTGA	targeting FAM labeled DNA oligo for PAM 5’-N4TAAA-3’ substrate in non-cognate PAM comparison assay
doARE800	TCACTGCATTCTAGTTGTGGTTTCTCTAAACTCATCAATGTATCTTATCATGTCTGCAGA	targeting DNA oligo for PAM 5’-N4TAAA-3’ substrate in non-cognate PAM comparison assay
doARE801	/56-FAM/TCTGCAGACATGATAAGATACATTGATGAGTCTGGAGAAACCACAACTAGAATGCAGTGA	targeting FAM labeled DNA oligo for PAM 5’-N4CAGA-3’ substrate in non-cognate PAM comparison assay
doARE802	TCACTGCATTCTAGTTGTGGTTTCTCCAGACTCATCAATGTATCTTATCATGTCTGCAGA	targeting DNA oligo for PAM 5’-N4CAGA-3’ substrate in non-cognate PAM comparison assay
doARE805	/56-FAM/TCTGCAGACATGATAAGATACATTGATGAGTTgcGAGAttTAGTCTGATCTTGTAAGTGA	non-targeting FAM labeled DNA oligo for PAM 5’-N4GCAA-3’ substrate in non-cognate PAM comparison assay
doARE806	TCACTTACAAGATCAGACTAaaTCTCgcAACTCATCAATGTATCTTATCATGTCTGCAGA	non-targeting DNA oligo for PAM 5’-N4GCAA-3’ substrate in non-cognate PAM comparison assay
doARE807	/56-FAM/TCTGCAGACATGATAAGATACATTGATGAGTTTAGAGAttTAGTCTGATCTTGTAAGTGA	non-targeting FAM labeled DNA oligo for PAM 5’-N4TAAA-3’ substrate in non-cognate PAM comparison assay
doARE808	TCACTTACAAGATCAGACTAaaTCTCTAAACTCATCAATGTATCTTATCATGTCTGCAGA	non-targeting DNA oligo for PAM 5’-N4TAAA-3’ substrate in non-cognate PAM comparison assay
doARE809	/56-FAM/TCTGCAGACATGATAAGATACATTGATGAGTCTGGAGAttTAGTCTGATCTTGTAAGTGA	non-targeting FAM labeled DNA oligo for PAM 5’-N4CAGA-3’ substrate in non-cognate PAM comparison assay
doARE810	TCACTTACAAGATCAGACTAaaTCTCCAGACTCATCAATGTATCTTATCATGTCTGCAGA	non-targeting DNA oligo for PAM 5’-N4CAGA-3’ substrate in non-cognate PAM comparison assay
F_GAAV_chr4 4_16536288_ Set1	GCTCTTCCGATCTACAAACGGTAAGGGGAATGCATTTG	wildtype and iGeoCas9 off-target analysis AAVS1-AllT2 PCR primer site 1
F_GAAV_chr8 8_17449064_ Set2	GCTCTTCCGATCTCATATAGGGCCATCCAGACTTCACC	wildtype and iGeoCas9 off-target analysis AAVS1-AllT2 PCR primer site 2
F_GAAV_chr12 12_23991250_ Set3	GCTCTTCCGATCTAATCCTAGAGGCCAAATGAGCTTCG	wildtype and iGeoCas9 off-target analysis AAVS1-AllT2 PCR primer site 3
F_GAAV_chr9_115946708_ Set5	GCTCTTCCGATCTTCTGCCAGACCTCCATATATCCAGT	wildtype and iGeoCas9 off-target analysis AAVS1-AllT2 PCR primer site 5
F_GAAV_chr12 12_52684803_ Set6	GCTCTTCCGATCTAGAGAAATCACAGACAATGGGGAGG	wildtype and iGeoCas9 off-target analysis AAVS1-AllT2 PCR primer site 6
F_GAAV_chr12_102567019_ Set7	GCTCTTCCGATCTGCACCTCTGGTATCTCTGTTTGTGT	wildtype and iGeoCas9 off-target analysis AAVS1-AllT2 PCR primer site 7
F_GAAV_chr16_19384350_ Set8	GCTCTTCCGATCTTGAAGTGAAAAAGCAAGGTGGAAGC	wildtype and iGeoCas9 off-target analysis AAVS1-AllT2 PCR primer site 8
F_GAAV_chr15_77609084_ Set9	GCTCTTCCGATCTCTGATCCAATCCTTCATGCCTTCTG	wildtype and iGeoCas9 off-target analysis AAVS1-AllT2 PCR primer site 9
F_GAAV_chr6_102973407_ Set10	GCTCTTCCGATCTGCCTGTAGGACATCCACAAAGAACT	wildtype and iGeoCas9 off-target analysis AAVS1-AllT2 PCR primer site 10
F_NAAV_chr17 17_6792916_ Set12	GCTCTTCCGATCTTCAGACAGGCTCATTGTCATCCTTC	wildtype and iNme2Cas9 off-target analysis AAVS1-AllT2 PCR primer site 12
F_NAAV_chr1_9435976_ Set13	GCTCTTCCGATCTCAACATGAGGTTCAACAGCCTTCAG	wildtype and iNme2Cas9 off-target analysis AAVS1-AllT2 PCR primer site 13
F_NAAV_chr11 11_48261668_ Set14	GCTCTTCCGATCTTGGGAAGCTGAGACACCTAGTTCTA	wildtype and iNme2Cas9 off-target analysis AAVS1-AllT2 PCR primer site 14
F_NAAV_chr7 7_91837461_ Set15	GCTCTTCCGATCTTAGTCAGGATACAGAAGCCACCACA	wildtype and iNme2Cas9 off-target analysis AAVS1-AllT2 PCR primer site 15
F_NAAV_chr7 7_100721856_ Set16	GCTCTTCCGATCTGAGAATATCACGGTGAGACCCCTTC	wildtype and iNme2Cas9 off-target analysis AAVS1-AllT2 PCR primer site 16
F_NAAV_chr14_89107618_ Set17	GCTCTTCCGATCTAGACAACATCTCTCTTGGACCAGAG	wildtype and iNme2Cas9 off-target analysis AAVS1-AllT2 PCR primer site 17
F_NAAV_chr11 11_128883009_ Set18	GCTCTTCCGATCTAGGATGCTCCAAAAATCCTTCAGGG	wildtype and iNme2Cas9 off-target analysis AAVS1-AllT2 PCR primer site 18
F_NAAV_chr8_52799705_ Set19	GCTCTTCCGATCTGTACCATCTGATGTCCAATCCTGCT	wildtype and iNme2Cas9 off-target analysis AAVS1-AllT2 PCR primer site 19
F_NAAV_chr1 1_234236328_ Set20	GCTCTTCCGATCTTGGGGCAGGGTACAAAAGTTTCTTA	wildtype and iNme2Cas9 off-target analysis AAVS1-AllT2 PCR primer site 20
F_GEMX1_chr18_29779272_ Set21	GCTCTTCCGATCTGTTTTCAGAGTGGAATTTGGGCACA	wildtype and iGeoCas9 off-target analysis EMX1-AllT1 PCR primer site 21
F_GEMX1_chr10 10_19844488_ Set22	GCTCTTCCGATCTAGCGGGTACAGAGTTTCAGTCAAAA	wildtype and iGeoCas9 off-target analysis EMX1-AllT1 PCR primer site 22
F_GEMX1_chr10 10_30985721_ Set24	GCTCTTCCGATCTTAAATGTTGCCAGCTTTCTGTCAGC	wildtype and iGeoCas9 off-target analysis EMX1-AllT1 PCR primer site 24
F_GEMX1_chr15_52519098_ Set26	GCTCTTCCGATCTGTGATGTCAGATCAGGGAGTGGTAA	wildtype and iGeoCas9 off-target analysis EMX1-AllT1 PCR primer site 26
F_GEMX1_chr6 6_104860760_ Set27	GCTCTTCCGATCTTGATGACACAGCCTAGTGGGAAATC	wildtype and iGeoCas9 off-target analysis EMX1-AllT1 PCR primer site 27
F_GEMX1_chr12 12_117583513_ Set28	GCTCTTCCGATCTAATGGATGGATAGGTGGGTGGGTAA	wildtype and iGeoCas9 off-target analysis EMX1-AllT1 PCR primer site 28
F_GEMX1_chr3 3_160388122_ Set29	GCTCTTCCGATCTACTGACAGGCCAGGGATTTATTTGT	wildtype and iGeoCas9 off-target analysis EMX1-AllT1 PCR primer site 29
F_GEMX1_chr2 2_226540570_ Set30	GCTCTTCCGATCTCTTCACATGGTGGCAGGAAAGAAAG	wildtype and iGeoCas9 off-target analysis EMX1-AllT1 PCR primer site 30
F_NEMX1_chr10_17134448_ Set32	GCTCTTCCGATCTACCCTTAGGTCAGAACACTGATAACA	wildtype and iNme2Cas9 off-target analysis guide EMX1-AllT1 primer site 32
F_NEMX1_chr12_18349067_ Set33	GCTCTTCCGATCTTAAGGTTTCCCATGAGTTGCAGTCA	wildtype andiNme2Cas9 off-target analysis guide EMX1-AllT1 primer site 33
F_NEMX1_chr4 4_82042287_ Set35	GCTCTTCCGATCTAGTTCATCTTTGGGCACTGCTTTTC	wildtype and iNme2Cas9 off-target analysis guide EMX1-AllT1 primer site 35
F_NEMX1_chr8_87831573_ Set37	GCTCTTCCGATCTGGGGGACAAGAGCAAGATTCCATCT	wildtype and iNme2Cas9 off-target analysis guide EMX1-AllT1 primer site 37
F_NEMX1_chr6 6_93065409_ Set38	GCTCTTCCGATCTTCCAGTCCCTTGCCTATATCACGAG	wildtype and iNme2Cas9 off-target analysis guide EMX1-AllT1 primer site 38
F_NEMX1_chr4 4_144329149_ Set39	GCTCTTCCGATCTCCCATGTTGGTTTCTGTGGTAGGTA	wildtype and iNme2Cas9 off-target analysis guide EMX1-AllT1 primer site 39
R_GAAV_chr4 4_16536288_ Set1	GCTCTTCCGATCTCCAACTTCTCTGGACAGTAGCAGAG	wildtype and iGeoCas9 off-target analysis guide AAVS1-AllT2 primer site 1
R_GAAV_chr8 8_17449064_ Set2	GCTCTTCCGATCTGTACTTGGTAGTGCCTTTGACAGGA	wildtype and iGeoCas9 off-target analysis guide AAVS1-AllT2 primer site 2
R_GAAV_chr12 12_23991250_ Set3	GCTCTTCCGATCTTTACCCCAGAACTCACTAGTACTACT	wildtype and iGeoCas9 off-target analysis guide AAVS1-AllT2 primer site 3
R_GAAV_chr9_115946708_ Set5	GCTCTTCCGATCTTGCTTGTTTCTCTCTCTACAGCTGG	wildtype and iGeoCas9 off-target analysis guide AAVS1-AllT2 primer site 5
R_GAAV_chr12 12_52684803_ Set6	GCTCTTCCGATCTAAACTTAGGCTCAGAGAGGGTCAGT	wildtype and iGeoCas9 off-target analysis guide AAVS1-AllT2 primer site 6
R_GAAV_chr12_102567019_ Set7	GCTCTTCCGATCTTGAAATCATTGACCCTGACCTTCCC	wildtype and iGeoCas9 off-target analysis guide AAVS1-AllT2 primer site 7
R_GAAV_chr16_19384350_ Set8	GCTCTTCCGATCTGGCTTACCTGGCATCTTGTTTTGTT	wildtype and iGeoCas9 off-target analysis guide AAVS1-AllT2 primer site 8
R_GAAV_chr15_77609084_ Set9	GCTCTTCCGATCTCTTTCCTGCTTCTTTCCCCAACTTG	wildtype and iGeoCas9 off-target analysis guide AAVS1-AllT2 primer site 9
R_GAAV_chr6_102973407_ Set10	GCTCTTCCGATCTGATTCTTTAGTCACTGTGGGAGGCT	wildtype and iGeoCas9 off-target analysis guide AAVS1-AllT2 primer site 10
R_NAAV_chr17 17_6792916_ Set12	GCTCTTCCGATCTAGAATCTTGCTCTGTCACCCAATCT	wildtype and iNme2Cas9 off-target analysis guide AAVS1-AllT2 primer site 12
R_NAAV_chr1_9435976_ Set13	GCTCTTCCGATCTGAATGATGCATAACCAGAGGTCCCT	wildtype and iNme2Cas9 off-target analysis guide AAVS1-AllT2 primer site 13
R_NAAV_chr11 11_48261668_ Set14	GCTCTTCCGATCTTGAAACCAGTCCCTACTTTGTGGTT	wildtype and iNme2Cas9 off-target analysis guide AAVS1-AllT2 primer site 14
R_NAAV_chr7 7_91837461_ Set15	GCTCTTCCGATCTCTGCTGCTCTCTGGTGACTAAAGAC	wildtype and iNme2Cas9 off-target analysis guide AAVS1-AllT2 primer site 15
R_NAAV_chr7 7_100721856_ Set16	GCTCTTCCGATCTTTCTCATTCAAGCTGCAGTGTTCAG	wildtype and iNme2Cas9 off-target analysis guide AAVS1-AllT2 primer site 16
R_NAAV_chr14_89107618_ Set17	GCTCTTCCGATCTCCACGGACTATTGAAGGTGTTTCAC	wildtype and iNme2Cas9 off-target analysis guide AAVS1-AllT2 primer site 17
R_NAAV_chr11 11_128883009_ Set18	GCTCTTCCGATCTGATCCTTTTGCGGGTCCTCTTTTTC	wildtype and iNme2Cas9 off-target analysis guide AAVS1-AllT2 primer site 18
R_NAAV_chr8_52799705_ Set19	GCTCTTCCGATCTAATAAGTAGCGCTGGAAAGCTGGTA	wildtype and iNme2Cas9 off-target analysis guide AAVS1-AllT2 primer site 19
R_NAAV_chr1 1_234236328_ Set20	GCTCTTCCGATCTCCAGGCTACTGTCTGCTTAGAATGT	wildtype and iNme2Cas9 off-target analysis guide AAVS1-AllT2 primer site 20
R_GEMX1_chr18_29779272_ Set21	GCTCTTCCGATCTTTAAAGATGGTGGAGAATGCTGAGG	wildtype and iGeoCas9 off-target analysis EMX1-AllT1 PCR primer site 21
R_GEMX1_chr10 10_19844488_ Set22	GCTCTTCCGATCTGACGACAGAGCCCTACCTCAAAAAG	wildtype and iGeoCas9 off-target analysis EMX1-AllT1 PCR primer site 22
R_GEMX1_chr10 10_30985721_ Set24	GCTCTTCCGATCTTTGACTGACACATCATGCAGTGGAT	wildtype and iGeoCas9 off-target analysis EMX1-AllT1 PCR primer site 24
R_GEMX1_chr15_52519098_ Set26	GCTCTTCCGATCTGGGCTATGAACCCTATGTCACCTTT	wildtype and iGeoCas9 off-target analysis EMX1-AllT1 PCR primer site 26
R_GEMX1_chr6 6_104860760_ Set27	GCTCTTCCGATCTTACATCATCAACGTACATGTGCCCA	wildtype and iGeoCas9 off-target analysis EMX1-AllT1 PCR primer site 27
R_GEMX1_chr12 12_117583513_ Set28	GCTCTTCCGATCTAGTTCGCTGAGATTTAGCCTAAGGG	wildtype and iGeoCas9 off-target analysis EMX1-AllT1 PCR primer site 28
R_GEMX1_chr3 3_160388122_ Set29	GCTCTTCCGATCTTGGTGGTGTATTGATGCAATGTTCT	wildtype and iGeoCas9 off-target analysis EMX1-AllT1 PCR primer site 29
R_GEMX1_chr2 2_226540570_ Set30	GCTCTTCCGATCTTAGCAGTGTTTCCAACCACTACACA	wildtype and iGeoCas9 off-target analysis EMX1-AllT1 PCR primer site 30
R_NEMX1_chr10_17134448_ Set32	GCTCTTCCGATCTCTTCAGGTGGTTTTGGAAGGAGGGA	wildtype and iNme2Cas9 off-target analysis guide EMX1-AllT1 primer site 32
R_NEMX1_chr12_18349067_ Set33	GCTCTTCCGATCTTGATTCTGTCTCCTGGTATGCGAAC	wildtype and iNme2Cas9 off-target analysis guide EMX1-AllT1 primer site 33
R_NEMX1_chr4 4_82042287_ Set35	GCTCTTCCGATCTTTTATCCTCCAGCCAATAGATGCCC	wildtype and iNme2Cas9 off-target analysis guide EMX1-AllT1 primer site 35
R_NEMX1_chr8_87831573_ Set37	GCTCTTCCGATCTTCCTACCAGACCTCTCCTTCAACAT	wildtype and iNme2Cas9 off-target analysis guide EMX1-AllT1 primer site 37
R_NEMX1_chr6 6_93065409_ Set38	GCTCTTCCGATCTACACATGCCAACAAATGTAGGGAAT	wildtype and iNme2Cas9 off-target analysis guide EMX1-AllT1 primer site 38
R_NEMX1_chr4 4_144329149_ Set39	GCTCTTCCGATCTGTTCTTATTTCTTTGCTGGCTGCCA	wildtype and iNme2Cas9 off-target analysis guide EMX1-AllT1 primer site 39
AAVS1-For	GCTCTTCCGATCTAGGATCCTCTCTGGCTCCATCGTAA	Primer to amplify AAVS1-AllT1 guide 1 and AAVS1-AllT2 guide 2 on-targeting region in the editor comparison assay and off-target analysis assay
AAVS1-Rev	GCTCTTCCGATCTAGCTGGGACCACCTTATATTCCCAG	Primer to amplify AAVS1-AllT1 guide 1 and AAVS1-AllT2 guide 2 on-targeting region in the editor comparison assay and off-target analysis assay
EMX1-g1-For	GCTCTTCCGATCTCGGGGTCTGCATTACAGTATTGGTT	Primer to amplify EMX1-AllT1 guide 1 on-targeting region in the editor comparison assay and off-target analysis assay
EMX1-g1-Rev	GCTCTTCCGATCTGGAAACTCCCTTCCCTTTATTTTCTG	Primer to amplify EMX1-AllT1 guide 1 on-targeting region in the editor comparison assay and off-target analysis assay
EMX1-g2-For	GCTCTTCCGATCTGAGCTCTGGTTTCCTCATTGAGAAA	Primer to amplify EMX1-AllT2 guide 2 on-targeting region in the editor comparison assay
EMX1-g2-Rev	GCTCTTCCGATCTTAAGCTTGCCTGGTAAGTACCAAGA	Primer to amplify EMX1-AllT2 guide 2 on-targeting region in the editor comparison assay
rKC-Spy-GFP-g1	mA*mG*mC*ACUGCACGCCAUAGGUCGUUUUAGAGCUAgaaaUAGCAAGUUAAAAUAAGGCUAGUCCGUUAUCAACUUGAAAAAGUGGCACCGAGUCGG*mU*mG*mC	sgRNA guide 1 from rational engineering of SpyCas9
rKC-Spy-GFP-g2	mG*mC*mA*CUGCACGCCAUAGGUCAGUUUUAGAGCUAgaaaUAGCAAGUUAAAAUAAGGCUAGUCCGUUAUCAACUUGAAAAAGUGGCACCGAGUCGG*mU*mG*mC	sgRNA guide 2 from rational engineering of SpyCas9

## Sheet: Sheet2
CACUGCAUUCUAGUUGUGGUUGUCAUAGUUCCCCUGAGAAAUCAGGGUUACUAUGAUAAGGGCUUUCUGCCUAAGGCAGACUGACCCGCGGCGUUGGGGAUCGCCUGUCGCCCGCUUUUGGCGGGCAUUCCCCAUCCUU
